# Supplementary material for: Low-Mineral Water Diminishes the Bone Benefits of Boron
Source: Nutrients. 2024 Aug 28;16(17):2881. doi: 10.3390/nu16172881 (PMC11397211; doi:10.3390/nu16172881)
Supplement: Supplementary file 1 [file nutrients-16-02881-s001.zip]

Archive with 1 entries (1 files):
- nutrients-3126666-supplementary.pdf
